# Supplementary material for: ﻿Prunuszhuxiensis (Rosaceae), a new species from Hubei, China
Source: PhytoKeys. 2025 Apr 24;255:203–13. doi: 10.3897/phytokeys.255.142428 (PMC12046342; doi:10.3897/phytokeys.255.142428)
Supplement: XML Treatment for Prunus zhuxiensis [file phytokeys.255.142428-treatment1.xml]

<!DOCTYPE tp:taxon-treatment
  PUBLIC "-//TaxonX//DTD Taxonomic Treatment Publishing DTD v0 20100105//EN" "tax-treatment-NSO.dtd">
<tp:taxon-treatment xmlns:tp="http://www.plazi.org/taxpub"><tp:treatment-meta><kwd-group><label>Taxon classification</label><kwd>
              <named-content content-type="kingdom">Plantae</named-content>
            </kwd><kwd>
              <named-content content-type="order">Rosales</named-content>
            </kwd><kwd>
              <named-content content-type="family">Rosaceae</named-content>
            </kwd></kwd-group><mixed-citation publication-type="journal"><person-group><name><surname>Gan</surname><given-names>Qi-liang</given-names></name><name><surname>Xu</surname><given-names>Wen-bin</given-names></name><name><surname>Li</surname><given-names>Xin-wei</given-names></name></person-group><article-title>﻿<italic><tp:taxon-name><tp:taxon-name-part taxon-name-part-type="genus" reg="Prunus">Prunus</tp:taxon-name-part><tp:taxon-name-part taxon-name-part-type="species" reg="zhuxiensis">zhuxiensis</tp:taxon-name-part></tp:taxon-name></italic> (<tp:taxon-name><tp:taxon-name-part taxon-name-part-type="family">Rosaceae</tp:taxon-name-part></tp:taxon-name>), a new species from Hubei, China</article-title><source>PhytoKeys</source><day>24</day><month>04</month><year>2025</year><volume>255</volume><fpage>203</fpage><lpage>213</lpage><pub-id pub-id-type="doi">10.3897/phytokeys.255.142428</pub-id></mixed-citation></tp:treatment-meta><tp:nomenclature><label>﻿</label><tp:taxon-name>
            <object-id xmlns:xlink="http://www.w3.org/1999/xlink" content-type="arpha" xlink:type="simple">478E3C2A-5BFF-5B48-A12C-85C8645451C8</object-id>
            <tp:taxon-name-part taxon-name-part-type="genus" reg="Prunus">Prunus</tp:taxon-name-part>
            <tp:taxon-name-part taxon-name-part-type="species" reg="zhuxiensis">zhuxiensis</tp:taxon-name-part>
            <object-id xmlns:xlink="http://www.w3.org/1999/xlink" content-type="ipni" xlink:type="simple">urn:lsid:ipni.org:names:77360580-1</object-id>
          </tp:taxon-name><tp:taxon-authority>Q.L.Gan, W.B.Xu &amp; X.W.Li</tp:taxon-authority><tp:taxon-status xmlns:xlink="http://www.w3.org/1999/xlink" xlink:type="simple">sp. nov.</tp:taxon-status><xref ref-type="fig" rid="F1">Figs 1</xref><xref ref-type="fig" rid="F2">, 2</xref><xref ref-type="fig" rid="F3">, 3</xref></tp:nomenclature><tp:treatment-sec sec-type="diagnosis" id="SECID0E5KAC"><title>Diagnosis.</title><p><italic><tp:taxon-name><tp:taxon-name-part taxon-name-part-type="genus" reg="Prunus">Prunus</tp:taxon-name-part><tp:taxon-name-part taxon-name-part-type="species" reg="zhuxiensis">zhuxiensis</tp:taxon-name-part></tp:taxon-name></italic> is similar to <italic><tp:taxon-name><tp:taxon-name-part taxon-name-part-type="genus" reg="Prunus">P.</tp:taxon-name-part><tp:taxon-name-part taxon-name-part-type="species" reg="serrulata">serrulata</tp:taxon-name-part></tp:taxon-name></italic> Lindl. (<xref ref-type="bibr" rid="B6">Li and Bartholomew 2003</xref>; <xref ref-type="bibr" rid="B25">Yi et al. 2024b</xref>) in its hairy pedicel and involucral bracts, corymbose-racemose or subumbellate inflorescences and black drupes, but the flowers of <italic><tp:taxon-name><tp:taxon-name-part taxon-name-part-type="genus" reg="Prunus">P.</tp:taxon-name-part><tp:taxon-name-part taxon-name-part-type="species" reg="zhuxiensis">zhuxiensis</tp:taxon-name-part></tp:taxon-name></italic> appear before the leaves (at the same time as leaves in <italic><tp:taxon-name><tp:taxon-name-part taxon-name-part-type="genus" reg="Prunus">P.</tp:taxon-name-part><tp:taxon-name-part taxon-name-part-type="species" reg="serrulata">serrulata</tp:taxon-name-part></tp:taxon-name></italic>) and have reflexed sepals half as long as the hypanthium (spreading sepals up to as long as hypanthium in <italic><tp:taxon-name><tp:taxon-name-part taxon-name-part-type="genus" reg="Prunus">P.</tp:taxon-name-part><tp:taxon-name-part taxon-name-part-type="species" reg="serrulata">serrulata</tp:taxon-name-part></tp:taxon-name></italic>) and style pilose at the base (glabrous in <italic><tp:taxon-name><tp:taxon-name-part taxon-name-part-type="genus" reg="Prunus">P.</tp:taxon-name-part><tp:taxon-name-part taxon-name-part-type="species" reg="serrulata">serrulata</tp:taxon-name-part></tp:taxon-name></italic>), the fruits of <italic><tp:taxon-name><tp:taxon-name-part taxon-name-part-type="genus" reg="Prunus">P.</tp:taxon-name-part><tp:taxon-name-part taxon-name-part-type="species" reg="zhuxiensis">zhuxiensis</tp:taxon-name-part></tp:taxon-name></italic> are sweet and edible, while those of <italic><tp:taxon-name><tp:taxon-name-part taxon-name-part-type="genus" reg="Prunus">P.</tp:taxon-name-part><tp:taxon-name-part taxon-name-part-type="species" reg="serrulata">serrulata</tp:taxon-name-part></tp:taxon-name></italic> bitter and inedible.</p></tp:treatment-sec><tp:treatment-sec sec-type="material" id="SECID0EEOAC"><title>Type.</title><p>China • Hubei Province, Zhuxi County, Quanxi Town, Baguashan Forest Farm, Hengduanshan, <named-content xmlns:xlink="http://www.w3.org/1999/xlink" content-type="dwc:verbatimCoordinates" xlink:type="simple"><named-content content-type="geo-json" specific-use="{&#34;type&#34;:&#34;Point&#34;,&#34;coordinates&#34;:[109.656944,32.063889]}" id="NCID0ENOAC" xlink:type="simple">32°3'50"N, 109°39'25"E</named-content></named-content>, alt. 780 m, 15 March 2023, <italic>Q.L. Gan 23-1-1</italic> (<bold><italic>holotype</italic></bold>: <named-content xmlns:xlink="http://www.w3.org/1999/xlink" content-type="dwc:institutional_code" xlink:title="Herbarium of Wuhan Botanical Garden, CAS" xlink:href="http://grbio.org/institution/wuhan-institute-botany" xlink:type="simple">HIB</named-content> [barcode 0342513!]; <bold><italic>Isotypes</italic></bold>, PE [barcodes 02553525!, 02553526!]).</p><p><bold><italic>Paratypes</italic></bold>: • ibidem, alt. 780 m, 15 March 2023, <italic>Q.L. Gan 23-1-2</italic> (<named-content xmlns:xlink="http://www.w3.org/1999/xlink" content-type="dwc:institutional_code" xlink:title="Herbarium of Wuhan Botanical Garden, CAS" xlink:href="http://grbio.org/institution/wuhan-institute-botany" xlink:type="simple">HIB</named-content> [barcode 0346560!]), <italic>Q.L. Gan 23-1-3</italic> (<named-content xmlns:xlink="http://www.w3.org/1999/xlink" content-type="dwc:institutional_code" xlink:title="Herbarium of Wuhan Botanical Garden, CAS" xlink:href="http://grbio.org/institution/wuhan-institute-botany" xlink:type="simple">HIB</named-content> [barcode 0346559!]), <italic>Q.L. Gan 23-1-4</italic> (<named-content xmlns:xlink="http://www.w3.org/1999/xlink" content-type="dwc:institutional_code" xlink:title="Herbarium of Wuhan Botanical Garden, CAS" xlink:href="http://grbio.org/institution/wuhan-institute-botany" xlink:type="simple">HIB</named-content> [barcode 0346563!]); • ibidem, alt. 750 m, 26 April 2023, <italic>Q.L. Gan 23-2-1</italic> (<named-content xmlns:xlink="http://www.w3.org/1999/xlink" content-type="dwc:institutional_code" xlink:title="Herbarium of Wuhan Botanical Garden, CAS" xlink:href="http://grbio.org/institution/wuhan-institute-botany" xlink:type="simple">HIB</named-content> [barcode 0346561!]), <italic>Q.L. Gan 23-2-2</italic> (<named-content xmlns:xlink="http://www.w3.org/1999/xlink" content-type="dwc:institutional_code" xlink:title="Herbarium of Wuhan Botanical Garden, CAS" xlink:href="http://grbio.org/institution/wuhan-institute-botany" xlink:type="simple">HIB</named-content> [barcode 0346562!]), <italic>Q.L. Gan 23-2-3</italic> (<named-content xmlns:xlink="http://www.w3.org/1999/xlink" content-type="dwc:institutional_code" xlink:title="Herbarium of Wuhan Botanical Garden, CAS" xlink:href="http://grbio.org/institution/wuhan-institute-botany" xlink:type="simple">HIB</named-content> [barcode 0346564!]).</p></tp:treatment-sec><tp:treatment-sec sec-type="description" id="SECID0ERAAE"><title>Description.</title><p>Trees, deciduous, 8–12 m tall, bark grey, lenticels elliptic or long elliptic, sparsely transversely arranged. Young branchlets purple or green, densely grey pubescent. Leaf blades narrowly obovate, obovate or elliptic, 3–12 × 1.5–5.5 cm, base cuneate or rounded, apex caudate or acuminate, margin crenately serrate or biserrate, teeth minute, tipped with apical glands, adaxially glabrous, abaxially white pilose on veins. Secondary veins 8–12 on each side. Petiole 10–14 mm, pubescent, with two purple disciform glands at upper part. Stipules 4-lobed at base, lobes margin capitate gland tipped, laciniato-fimbriate. Flowers emerging before leaves. Involucral bracts ovate, oblong, 4–7 × 3.5–4.5 mm, densely pubescent adaxially. Inflorescences umbellate or corymbose-racemose, 3–5-flowered. Peduncles short or absent. Pedicel 7–12 mm, pubescent. Bracts greenish-white, obovate, 1.5–2.5 × 1.5–2.5 mm, conical glandular serrate at apex. Hypanthium tabulate or campanulate, 6–7 × 2–3 mm, pubescent abaxially. Sepals ovate-lanceolate, 2–3 × 0.8–1 mm, reflexed. Styles 12–13 mm, pilose at base. Petals ovate or narrowly ovate, white, 10–13 × 6–7 mm, bifid at apex. Stamens 38–44, filaments up to 12 mm. Drupes globose or ovoid, black, 8–9 mm long, sweet, edible. Endocarp flat ovoid, 7–8 mm long, smooth.</p><fig id="F1" position="float" orientation="portrait"><object-id xmlns:xlink="http://www.w3.org/1999/xlink" content-type="doi" xlink:type="simple">10.3897/phytokeys.255.142428.figure1</object-id><object-id xmlns:xlink="http://www.w3.org/1999/xlink" content-type="arpha" xlink:type="simple">587857CF-DE1B-5E24-ABF1-A17DF8CFE171</object-id><label>Figure 1.</label><caption><p>Vegetative characters of <italic><tp:taxon-name><tp:taxon-name-part taxon-name-part-type="genus" reg="Prunus">P.</tp:taxon-name-part><tp:taxon-name-part taxon-name-part-type="species" reg="zhuxiensis">zhuxiensis</tp:taxon-name-part></tp:taxon-name></italic><bold>A</bold> crown <bold>B</bold> trunk <bold>C</bold> old branch <bold>D</bold> branchlet <bold>E</bold> branchlet <bold>F</bold> winter bud <bold>G</bold> leaf blades <bold>H</bold> teeth at leaf margin <bold>I</bold> hairs on lower surface of a leaf <bold>J</bold> hairs on a petiole <bold>K</bold> glands at apex of a petiole <bold>L</bold> stipule.</p></caption><graphic xmlns:xlink="http://www.w3.org/1999/xlink" xlink:href="phytokeys-255-203_article-142428__-g001.jpg" position="float" orientation="portrait" xlink:type="simple" id="oo_1314703.jpg"><uri content-type="original_file" xlink:type="simple">https://binary.pensoft.net/fig/1314703</uri></graphic></fig></tp:treatment-sec><tp:treatment-sec sec-type="phenology" id="SECID0EGCAE"><title>Phenology.</title><p>Flowering in March, fruiting in May.</p></tp:treatment-sec><tp:treatment-sec sec-type="distribution" id="SECID0ELCAE"><title>Distribution and habitat.</title><p><italic><tp:taxon-name><tp:taxon-name-part taxon-name-part-type="genus" reg="Prunus">P.</tp:taxon-name-part><tp:taxon-name-part taxon-name-part-type="species" reg="zhuxiensis">zhuxiensis</tp:taxon-name-part></tp:taxon-name></italic> is distributed sparsely in the mixed evergreen and deciduous broad-leaved forest in the mountains or along streams at altitudes 600–1500 m around the type locality. The main accompanying species of <italic><tp:taxon-name><tp:taxon-name-part taxon-name-part-type="genus" reg="Prunus">P.</tp:taxon-name-part><tp:taxon-name-part taxon-name-part-type="species" reg="zhuxiensis">zhuxiensis</tp:taxon-name-part></tp:taxon-name></italic> are <italic><tp:taxon-name><tp:taxon-name-part taxon-name-part-type="genus" reg="Salix">Salix</tp:taxon-name-part><tp:taxon-name-part taxon-name-part-type="species" reg="wilsonii">wilsonii</tp:taxon-name-part></tp:taxon-name></italic> Seemen ex Diels, <italic><tp:taxon-name><tp:taxon-name-part taxon-name-part-type="genus" reg="Sycopsis">Sycopsis</tp:taxon-name-part><tp:taxon-name-part taxon-name-part-type="species" reg="sinensis">sinensis</tp:taxon-name-part></tp:taxon-name></italic> Oliv., <italic><tp:taxon-name><tp:taxon-name-part taxon-name-part-type="genus" reg="Camellia">Camellia</tp:taxon-name-part><tp:taxon-name-part taxon-name-part-type="species" reg="cuspidata">cuspidata</tp:taxon-name-part></tp:taxon-name></italic> (Kochs) H.J.Veitch, <italic><tp:taxon-name><tp:taxon-name-part taxon-name-part-type="genus" reg="Phoebe">Phoebe</tp:taxon-name-part><tp:taxon-name-part taxon-name-part-type="species" reg="zhennan">zhennan</tp:taxon-name-part></tp:taxon-name></italic> S.K.Lee &amp; F.N.Wei, <italic><tp:taxon-name><tp:taxon-name-part taxon-name-part-type="genus" reg="Juglans">Juglans</tp:taxon-name-part><tp:taxon-name-part taxon-name-part-type="species" reg="mandshurica">mandshurica</tp:taxon-name-part></tp:taxon-name></italic> Maxim., <italic><tp:taxon-name><tp:taxon-name-part taxon-name-part-type="genus" reg="Albizia">Albizia</tp:taxon-name-part><tp:taxon-name-part taxon-name-part-type="species" reg="julibrissin">julibrissin</tp:taxon-name-part></tp:taxon-name></italic> Durazz., <italic><tp:taxon-name><tp:taxon-name-part taxon-name-part-type="genus" reg="Pterocarya">Pterocarya</tp:taxon-name-part><tp:taxon-name-part taxon-name-part-type="species" reg="stenoptera">stenoptera</tp:taxon-name-part></tp:taxon-name></italic> C.DC., <tp:taxon-name><tp:taxon-name-part taxon-name-part-type="genus" reg="Cornus">Cornus</tp:taxon-name-part><tp:taxon-name-part taxon-name-part-type="species" reg="kousa">kousa</tp:taxon-name-part><tp:taxon-name-part taxon-name-part-type="infraspecific-rank">subsp.</tp:taxon-name-part><tp:taxon-name-part taxon-name-part-type="subspecies" reg="chinensis">chinensis</tp:taxon-name-part></tp:taxon-name> (Osborn) Q.Y.Xiang, <italic><tp:taxon-name><tp:taxon-name-part taxon-name-part-type="genus" reg="Photinia">Photinia</tp:taxon-name-part><tp:taxon-name-part taxon-name-part-type="species" reg="beauverdiana">beauverdiana</tp:taxon-name-part></tp:taxon-name></italic> C.K.Schneid etc.</p><fig id="F2" position="float" orientation="portrait"><object-id xmlns:xlink="http://www.w3.org/1999/xlink" content-type="doi" xlink:type="simple">10.3897/phytokeys.255.142428.figure2</object-id><object-id xmlns:xlink="http://www.w3.org/1999/xlink" content-type="arpha" xlink:type="simple">91ACE9C4-E2E5-56E7-9BC9-24A9EDDD35AB</object-id><label>Figure 2.</label><caption><p>Reproductive characters of <italic><tp:taxon-name><tp:taxon-name-part taxon-name-part-type="genus" reg="Prunus">P.</tp:taxon-name-part><tp:taxon-name-part taxon-name-part-type="species" reg="zhuxiensis">zhuxiensis</tp:taxon-name-part></tp:taxon-name></italic><bold>A</bold> flowering branches <bold>B</bold> inflorescences <bold>C</bold> inflorescences <bold>D</bold> involucre <bold>E</bold> involucral bracts <bold>F</bold> peduncle <bold>G</bold> bracts <bold>H</bold> hypanthium <bold>I</bold> hypanthium and bracts <bold>J</bold> petals <bold>K</bold> ovary and style <bold>L</bold> drupes <bold>M</bold> endocarps.</p></caption><graphic xmlns:xlink="http://www.w3.org/1999/xlink" xlink:href="phytokeys-255-203_article-142428__-g002.jpg" position="float" orientation="portrait" xlink:type="simple" id="oo_1314704.jpg"><uri content-type="original_file" xlink:type="simple">https://binary.pensoft.net/fig/1314704</uri></graphic></fig></tp:treatment-sec><tp:treatment-sec sec-type="etymology" id="SECID0ECIAE"><title>Etymology.</title><p>The specific epithet “<italic>zhuxiensis</italic>” refers to the type locality, Zhuxi, Hubei, China. The Chinese name of this species is Zhuxiyingtao (Pinyin).</p></tp:treatment-sec><tp:treatment-sec sec-type="notes" id="SECID0ESIAE"><title>Notes.</title><p><italic><tp:taxon-name><tp:taxon-name-part taxon-name-part-type="genus" reg="Prunus">P.</tp:taxon-name-part><tp:taxon-name-part taxon-name-part-type="species" reg="zhuxiensis">zhuxiensis</tp:taxon-name-part></tp:taxon-name></italic> co-occurs with <italic><tp:taxon-name><tp:taxon-name-part taxon-name-part-type="genus" reg="Prunus">P.</tp:taxon-name-part><tp:taxon-name-part taxon-name-part-type="species" reg="serrulata">serrulata</tp:taxon-name-part></tp:taxon-name></italic> in the same plant community. They are similar in their hairy pedicel and involucral bracts and black drupes. However, these two species can be distinguished by the pilose style base of <italic><tp:taxon-name><tp:taxon-name-part taxon-name-part-type="genus" reg="Prunus">P.</tp:taxon-name-part><tp:taxon-name-part taxon-name-part-type="species" reg="zhuxiensis">zhuxiensis</tp:taxon-name-part></tp:taxon-name></italic> (which is glabrous in <italic><tp:taxon-name><tp:taxon-name-part taxon-name-part-type="genus" reg="Prunus">P.</tp:taxon-name-part><tp:taxon-name-part taxon-name-part-type="species" reg="serrulata">serrulata</tp:taxon-name-part></tp:taxon-name></italic>) and the sweet and edible drupes of <italic><tp:taxon-name><tp:taxon-name-part taxon-name-part-type="genus" reg="Prunus">P.</tp:taxon-name-part><tp:taxon-name-part taxon-name-part-type="species" reg="zhuxiensis">zhuxiensis</tp:taxon-name-part></tp:taxon-name></italic> (compared to the bitter and inedible drupes of <italic><tp:taxon-name><tp:taxon-name-part taxon-name-part-type="genus" reg="Prunus">P.</tp:taxon-name-part><tp:taxon-name-part taxon-name-part-type="species" reg="serrulata">serrulata</tp:taxon-name-part></tp:taxon-name></italic>). The morphological differences are shown in Table <xref ref-type="table" rid="T1">1</xref>, Suppl. material <xref ref-type="supplementary-material" rid="S1">1</xref>.</p><fig id="F3" position="float" orientation="portrait"><object-id xmlns:xlink="http://www.w3.org/1999/xlink" content-type="doi" xlink:type="simple">10.3897/phytokeys.255.142428.figure3</object-id><object-id xmlns:xlink="http://www.w3.org/1999/xlink" content-type="arpha" xlink:type="simple">3CE6C683-FEE8-5E11-8B5D-82F67752A26C</object-id><label>Figure 3.</label><caption><p>The holotype of <italic><tp:taxon-name><tp:taxon-name-part taxon-name-part-type="genus" reg="Prunus">P.</tp:taxon-name-part><tp:taxon-name-part taxon-name-part-type="species" reg="zhuxiensis">zhuxiensis</tp:taxon-name-part></tp:taxon-name></italic>.</p></caption><graphic xmlns:xlink="http://www.w3.org/1999/xlink" xlink:href="phytokeys-255-203_article-142428__-g003.jpg" position="float" orientation="portrait" xlink:type="simple" id="oo_1314705.jpg"><uri content-type="original_file" xlink:type="simple">https://binary.pensoft.net/fig/1314705</uri></graphic></fig><table-wrap id="T1" position="float" orientation="portrait"><label>Table 1.</label><caption><p>Morphological comparison between <italic><tp:taxon-name><tp:taxon-name-part taxon-name-part-type="genus" reg="Prunus">P.</tp:taxon-name-part><tp:taxon-name-part taxon-name-part-type="species" reg="zhuxiensis">zhuxiensis</tp:taxon-name-part></tp:taxon-name></italic> and <italic><tp:taxon-name><tp:taxon-name-part taxon-name-part-type="genus" reg="Prunus">P.</tp:taxon-name-part><tp:taxon-name-part taxon-name-part-type="species" reg="serrulata">serrulata</tp:taxon-name-part></tp:taxon-name></italic> (<xref ref-type="bibr" rid="B6">Li and Bartholomew 2003</xref>; <xref ref-type="bibr" rid="B25">Yi et al. 2024b</xref>).</p></caption><table id="TID0EQGBG" rules="all"><tbody><tr><th rowspan="1" colspan="1">Characters</th><th rowspan="1" colspan="1">
                    <italic>
                      <tp:taxon-name><tp:taxon-name-part taxon-name-part-type="genus" reg="Prunus">P.</tp:taxon-name-part><tp:taxon-name-part taxon-name-part-type="species" reg="zhuxiensis">zhuxiensis</tp:taxon-name-part></tp:taxon-name>
                    </italic>
                  </th><th rowspan="1" colspan="1">
                    <italic>
                      <tp:taxon-name><tp:taxon-name-part taxon-name-part-type="genus" reg="Prunus">P.</tp:taxon-name-part><tp:taxon-name-part taxon-name-part-type="species" reg="serrulata">serrulata</tp:taxon-name-part></tp:taxon-name>
                    </italic>
                  </th></tr><tr><td rowspan="1" colspan="1">Petiole</td><td rowspan="1" colspan="1">apex with 2 disciform glands</td><td rowspan="1" colspan="1">apex with 1–3 rounded glands</td></tr><tr><td rowspan="1" colspan="1">Stipule</td><td rowspan="1" colspan="1">4-lobed at base</td><td rowspan="1" colspan="1">linear</td></tr><tr><td rowspan="1" colspan="1">Secondary veins</td><td rowspan="1" colspan="1">8–12 pairs</td><td rowspan="1" colspan="1">6–8 pairs</td></tr><tr><td rowspan="1" colspan="1">Phenology (in Zhuxi County)</td><td rowspan="1" colspan="1">flowering in March</td><td rowspan="1" colspan="1">flowering in April and May</td></tr><tr><td rowspan="1" colspan="1">Pedicel</td><td rowspan="1" colspan="1">0.7–1.2 cm</td><td rowspan="1" colspan="1">1.5–2.5 cm</td></tr><tr><td rowspan="1" colspan="1">Hypanthium</td><td rowspan="1" colspan="1">green or slightly purple</td><td rowspan="1" colspan="1">dark purple</td></tr><tr><td rowspan="1" colspan="1">Sepals</td><td rowspan="1" colspan="1">reflexed, 2–3 mm long, about half as long as hypanthium</td><td rowspan="1" colspan="1">spreading, 5 mm long, nearly as long as hypanthium</td></tr><tr><td rowspan="1" colspan="1">Petals</td><td rowspan="1" colspan="1">ovate or narrowly ovate</td><td rowspan="1" colspan="1">obovate</td></tr><tr><td rowspan="1" colspan="1">Style</td><td rowspan="1" colspan="1">pilose at base</td><td rowspan="1" colspan="1">glabrous</td></tr><tr><td rowspan="1" colspan="1">Bracts</td><td rowspan="1" colspan="1">greenish-white, 1.5–2.5 × 1.5–2.5 mm</td><td rowspan="1" colspan="1">brown or tinged greenish-brown, 5–8 × 2.5–4 mm</td></tr><tr><td rowspan="1" colspan="1">Fruits</td><td rowspan="1" colspan="1">black, sweet, edible</td><td rowspan="1" colspan="1">black, bitter, inedible</td></tr></tbody></table></table-wrap></tp:treatment-sec><tp:treatment-sec sec-type="Molecular phylogeny" id="SECID0EVRAE"><title>Molecular phylogeny.</title><p>Both the BI and <abbrev xmlns:xlink="http://www.w3.org/1999/xlink" xlink:title="Maximum Likelihood" id="ABBRID0E2RAE" xlink:type="simple">ML</abbrev> molecular trees (Fig. <xref ref-type="fig" rid="F4">4</xref>, Suppl. material <xref ref-type="supplementary-material" rid="S2">2</xref>) demonstrate the monophyly of <tp:taxon-name><tp:taxon-name-part taxon-name-part-type="genus" reg="Prunus">Prunus</tp:taxon-name-part><tp:taxon-name-part taxon-name-part-type="infraspecific-rank">subg.</tp:taxon-name-part><tp:taxon-name-part taxon-name-part-type="subgenus" reg="Cerasus">Cerasus</tp:taxon-name-part></tp:taxon-name>, which is consistent with <xref ref-type="bibr" rid="B15">Shen et al. (2023)</xref>. <xref ref-type="bibr" rid="B15">Shen et al. (2023)</xref> split the subg. <tp:taxon-name><tp:taxon-name-part taxon-name-part-type="genus" reg="Prunus"/><tp:taxon-name-part taxon-name-part-type="subgenus" reg="Cerasus">Cerasus</tp:taxon-name-part></tp:taxon-name> into seven lineages (Clades IIIa–IIIg) and the species of each of these lineages also cluster together in our phylogenetic trees. The new species <italic><tp:taxon-name><tp:taxon-name-part taxon-name-part-type="genus" reg="Prunus">P.</tp:taxon-name-part><tp:taxon-name-part taxon-name-part-type="species" reg="zhuxiensis">zhuxiensis</tp:taxon-name-part></tp:taxon-name></italic> does not group with <italic><tp:taxon-name><tp:taxon-name-part taxon-name-part-type="genus" reg="Prunus">P.</tp:taxon-name-part><tp:taxon-name-part taxon-name-part-type="species" reg="serrulata">serrulata</tp:taxon-name-part></tp:taxon-name></italic> and it is nested in clade IIIc of <xref ref-type="bibr" rid="B15">Shen et al. (2023)</xref> and sister to a subclade consisting of <italic><tp:taxon-name><tp:taxon-name-part taxon-name-part-type="genus" reg="Prunus">P.</tp:taxon-name-part><tp:taxon-name-part taxon-name-part-type="species" reg="dolichadenia">dolichadenia</tp:taxon-name-part></tp:taxon-name></italic> Cardot, <italic><tp:taxon-name><tp:taxon-name-part taxon-name-part-type="genus" reg="Prunus">P.</tp:taxon-name-part><tp:taxon-name-part taxon-name-part-type="species" reg="tatsienensis">tatsienensis</tp:taxon-name-part></tp:taxon-name></italic> Batalin, <italic><tp:taxon-name><tp:taxon-name-part taxon-name-part-type="genus" reg="Prunus">P.</tp:taxon-name-part><tp:taxon-name-part taxon-name-part-type="species" reg="szechuanica">szechuanica</tp:taxon-name-part></tp:taxon-name></italic> Batalin, <italic><tp:taxon-name><tp:taxon-name-part taxon-name-part-type="genus" reg="Prunus">P.</tp:taxon-name-part><tp:taxon-name-part taxon-name-part-type="species" reg="discadenia">discadenia</tp:taxon-name-part></tp:taxon-name></italic> Koehne, <italic><tp:taxon-name><tp:taxon-name-part taxon-name-part-type="genus" reg="Prunus">P.</tp:taxon-name-part><tp:taxon-name-part taxon-name-part-type="species" reg="conadenia">conadenia</tp:taxon-name-part></tp:taxon-name></italic> Koehne, <italic><tp:taxon-name><tp:taxon-name-part taxon-name-part-type="genus" reg="Prunus">P.</tp:taxon-name-part><tp:taxon-name-part taxon-name-part-type="species" reg="serrula">serrula</tp:taxon-name-part></tp:taxon-name></italic> Franch. and <italic><tp:taxon-name><tp:taxon-name-part taxon-name-part-type="genus" reg="Prunus">P.</tp:taxon-name-part><tp:taxon-name-part taxon-name-part-type="species" reg="pleiocerasus">pleiocerasus</tp:taxon-name-part></tp:taxon-name></italic> Koehne. <italic><tp:taxon-name><tp:taxon-name-part taxon-name-part-type="genus" reg="Prunus">P.</tp:taxon-name-part><tp:taxon-name-part taxon-name-part-type="species" reg="serrulata">serrulata</tp:taxon-name-part></tp:taxon-name></italic> and <tp:taxon-name><tp:taxon-name-part taxon-name-part-type="genus" reg="Prunus">P.</tp:taxon-name-part><tp:taxon-name-part taxon-name-part-type="species" reg="serrulata">serrulata</tp:taxon-name-part><tp:taxon-name-part taxon-name-part-type="infraspecific-rank">var.</tp:taxon-name-part><tp:taxon-name-part taxon-name-part-type="variety" reg="lannesiana">lannesiana</tp:taxon-name-part></tp:taxon-name> (Carrière) Makino and <italic><tp:taxon-name><tp:taxon-name-part taxon-name-part-type="genus" reg="Prunus">P.</tp:taxon-name-part><tp:taxon-name-part taxon-name-part-type="species" reg="sargentii">sargentii</tp:taxon-name-part></tp:taxon-name></italic> Rehder group together into a subclade as a part of clade IIIg of <xref ref-type="bibr" rid="B15">Shen et al. (2023)</xref>. The present study shows that phylogenetic relatedness does not reflect the morphological resemblance of <italic><tp:taxon-name><tp:taxon-name-part taxon-name-part-type="genus" reg="Prunus">P.</tp:taxon-name-part><tp:taxon-name-part taxon-name-part-type="species" reg="zhuxiensis">zhuxiensis</tp:taxon-name-part></tp:taxon-name></italic> and <italic><tp:taxon-name><tp:taxon-name-part taxon-name-part-type="genus" reg="Prunus">P.</tp:taxon-name-part><tp:taxon-name-part taxon-name-part-type="species" reg="serrulata">serrulata</tp:taxon-name-part></tp:taxon-name></italic>. While both <italic><tp:taxon-name><tp:taxon-name-part taxon-name-part-type="genus" reg="Prunus">P.</tp:taxon-name-part><tp:taxon-name-part taxon-name-part-type="species" reg="zhuxiensis">zhuxiensis</tp:taxon-name-part></tp:taxon-name></italic> and <italic><tp:taxon-name><tp:taxon-name-part taxon-name-part-type="genus" reg="Prunus">P.</tp:taxon-name-part><tp:taxon-name-part taxon-name-part-type="species" reg="subhirtella">subhirtella</tp:taxon-name-part></tp:taxon-name></italic> are placed in the same clade named IIIc of <xref ref-type="bibr" rid="B15">Shen et al. (2023)</xref>, these two species share the characters of black drupes and hairy inflorescences and pilose style.</p><fig id="F4" position="float" orientation="portrait"><object-id xmlns:xlink="http://www.w3.org/1999/xlink" content-type="doi" xlink:type="simple">10.3897/phytokeys.255.142428.figure4</object-id><object-id xmlns:xlink="http://www.w3.org/1999/xlink" content-type="arpha" xlink:type="simple">8C2BEFDA-CAA0-59BF-9033-61C4C7D47122</object-id><label>Figure 4.</label><caption><p>BI consensus tree of <tp:taxon-name><tp:taxon-name-part taxon-name-part-type="genus" reg="Prunus">Prunus</tp:taxon-name-part><tp:taxon-name-part taxon-name-part-type="infraspecific-rank">subg.</tp:taxon-name-part><tp:taxon-name-part taxon-name-part-type="subgenus" reg="Cerasus">Cerasus</tp:taxon-name-part></tp:taxon-name>. GenBank accession number follows species name.</p></caption><graphic xmlns:xlink="http://www.w3.org/1999/xlink" xlink:href="phytokeys-255-203_article-142428__-g004.jpg" position="float" orientation="portrait" xlink:type="simple" id="oo_1314706.jpg"><uri content-type="original_file" xlink:type="simple">https://binary.pensoft.net/fig/1314706</uri></graphic></fig><sec sec-type="﻿Key to species of Prunus subg. Cerasus in Zhuxi, Hubei, China (based on Li and Bartholomew (2003))" id="SECID0EB1AE"><title>﻿Key to species of <tp:taxon-name><tp:taxon-name-part taxon-name-part-type="genus" reg="Prunus">Prunus</tp:taxon-name-part><tp:taxon-name-part taxon-name-part-type="infraspecific-rank">subg.</tp:taxon-name-part><tp:taxon-name-part taxon-name-part-type="subgenus" reg="Cerasus">Cerasus</tp:taxon-name-part></tp:taxon-name> in Zhuxi, Hubei, China (based on Li and Bartholomew (2003))</title><table-wrap content-type="key" position="anchor" orientation="portrait"><table id="TID0EGKAC" rules="all"><tbody><tr><td rowspan="1" colspan="1">1a</td><td rowspan="1" colspan="1">Bracts green, persistent</td><td rowspan="1" colspan="1">
                      <bold>2</bold>
                    </td></tr><tr><td rowspan="1" colspan="1">2a</td><td rowspan="1" colspan="1">Glands disciform or depressed at apex of teeth along bract margins</td><td rowspan="1" colspan="1">
                      <bold>3</bold>
                    </td></tr><tr><td rowspan="1" colspan="1">3a</td><td rowspan="1" colspan="1">Inflorescences subcorymbose-racemose or racemose</td><td rowspan="1" colspan="1">
                      <bold>
                        <italic>
                          <tp:taxon-name><tp:taxon-name-part taxon-name-part-type="genus" reg="Prunus">Prunus</tp:taxon-name-part><tp:taxon-name-part taxon-name-part-type="species" reg="szechuanica">szechuanica</tp:taxon-name-part></tp:taxon-name>
                        </italic>
                      </bold>
                    </td></tr><tr><td rowspan="1" colspan="1">3b</td><td rowspan="1" colspan="1">Inflorescences umbellate</td><td rowspan="1" colspan="1">
                      <bold>
                        <italic>
                          <tp:taxon-name><tp:taxon-name-part taxon-name-part-type="genus" reg="Prunus">Prunus</tp:taxon-name-part><tp:taxon-name-part taxon-name-part-type="species" reg="tatsienensis">tatsienensis</tp:taxon-name-part></tp:taxon-name>
                        </italic>
                      </bold>
                    </td></tr><tr><td rowspan="1" colspan="1">2b</td><td rowspan="1" colspan="1">Glands not disciform or depressed at apex of teeth along bract margins</td><td rowspan="1" colspan="1">
                      <bold>4</bold>
                    </td></tr><tr><td rowspan="1" colspan="1">4a</td><td rowspan="1" colspan="1">Bracts 5–20 mm; sepals spreading</td><td rowspan="1" colspan="1">
                      <bold>
                        <italic>
                          <tp:taxon-name><tp:taxon-name-part taxon-name-part-type="genus" reg="Prunus">Prunus</tp:taxon-name-part><tp:taxon-name-part taxon-name-part-type="species" reg="setulosa">setulosa</tp:taxon-name-part></tp:taxon-name>
                        </italic>
                      </bold>
                    </td></tr><tr><td rowspan="1" colspan="1">4b</td><td rowspan="1" colspan="1">Bracts 2–8 mm; sepals reflexed</td><td rowspan="1" colspan="1">
                      <bold>5</bold>
                    </td></tr><tr><td rowspan="1" colspan="1">5a</td><td rowspan="1" colspan="1">Hypanthium outside densely pilose</td><td rowspan="1" colspan="1">
                      <bold>
                        <italic>
                          <tp:taxon-name><tp:taxon-name-part taxon-name-part-type="genus" reg="Prunus">Prunus</tp:taxon-name-part><tp:taxon-name-part taxon-name-part-type="species" reg="wangii">wangii</tp:taxon-name-part></tp:taxon-name>
                        </italic>
                      </bold>
                    </td></tr><tr><td rowspan="1" colspan="1">5b</td><td rowspan="1" colspan="1">Hypanthium outside glabrous</td><td rowspan="1" colspan="1">
                      <bold>6</bold>
                    </td></tr><tr><td rowspan="1" colspan="1">6a</td><td rowspan="1" colspan="1">Stamens 20–30; drupe long ellipsoid</td><td rowspan="1" colspan="1">
                      <bold>
                        <italic>
                          <tp:taxon-name><tp:taxon-name-part taxon-name-part-type="genus" reg="Prunus">Prunus</tp:taxon-name-part><tp:taxon-name-part taxon-name-part-type="species" reg="clarofolia">clarofolia</tp:taxon-name-part></tp:taxon-name>
                        </italic>
                      </bold>
                    </td></tr><tr><td rowspan="1" colspan="1">6b</td><td rowspan="1" colspan="1">Stamens 32–54; drupe ovoid to subglobose</td><td rowspan="1" colspan="1">
                      <bold>
                        <italic>
                          <tp:taxon-name><tp:taxon-name-part taxon-name-part-type="genus" reg="Prunus">Prunus</tp:taxon-name-part><tp:taxon-name-part taxon-name-part-type="species" reg="conradinae">conradinae</tp:taxon-name-part></tp:taxon-name>
                        </italic>
                      </bold>
                    </td></tr><tr><td rowspan="1" colspan="1">1b</td><td rowspan="1" colspan="1">Bracts brown or rarely greenish-white, rarely persistent</td><td rowspan="1" colspan="1">
                      <bold>7</bold>
                    </td></tr><tr><td rowspan="1" colspan="1">7a</td><td rowspan="1" colspan="1">Inflorescences more or less hairy or at least hairy when young</td><td rowspan="1" colspan="1">
                      <bold>8</bold>
                    </td></tr><tr><td rowspan="1" colspan="1">8a</td><td rowspan="1" colspan="1">Style glabrous</td><td rowspan="1" colspan="1">
                      <bold>9</bold>
                    </td></tr><tr><td rowspan="1" colspan="1">9a</td><td rowspan="1" colspan="1">Sepals about 1/2 as long as hypanthium</td><td rowspan="1" colspan="1">
                      <bold>
                        <italic>
                          <tp:taxon-name><tp:taxon-name-part taxon-name-part-type="genus" reg="Prunus">Prunus</tp:taxon-name-part><tp:taxon-name-part taxon-name-part-type="species" reg="pseudocerasus">pseudocerasus</tp:taxon-name-part></tp:taxon-name>
                        </italic>
                      </bold>
                    </td></tr><tr><td rowspan="1" colspan="1">9b</td><td rowspan="1" colspan="1">Sepals about 2 times as long as hypanthium</td><td rowspan="1" colspan="1">
                      <bold>
                        <italic>
                          <tp:taxon-name><tp:taxon-name-part taxon-name-part-type="genus" reg="Prunus">Prunus</tp:taxon-name-part><tp:taxon-name-part taxon-name-part-type="species" reg="dielsiana">dielsiana</tp:taxon-name-part></tp:taxon-name>
                        </italic>
                      </bold>
                    </td></tr><tr><td rowspan="1" colspan="1">8b</td><td rowspan="1" colspan="1">Style hairy</td><td rowspan="1" colspan="1">
                      <bold>10</bold>
                    </td></tr><tr><td rowspan="1" colspan="1">10a</td><td rowspan="1" colspan="1">Hypanthium tubular, base dilated.</td><td rowspan="1" colspan="1">
                      <bold>
                        <italic>
                          <tp:taxon-name><tp:taxon-name-part taxon-name-part-type="genus" reg="Prunus">Prunus</tp:taxon-name-part><tp:taxon-name-part taxon-name-part-type="species" reg="subhirtella">subhirtella</tp:taxon-name-part></tp:taxon-name>
                        </italic>
                      </bold>
                    </td></tr><tr><td rowspan="1" colspan="1">10b</td><td rowspan="1" colspan="1">Hypanthium tabulate or campanulate, base not dilated</td><td rowspan="1" colspan="1">
                      <bold>
                        <italic>
                          <tp:taxon-name><tp:taxon-name-part taxon-name-part-type="genus" reg="Prunus">Prunus</tp:taxon-name-part><tp:taxon-name-part taxon-name-part-type="species" reg="zhuxiensis">zhuxiensis</tp:taxon-name-part></tp:taxon-name>
                        </italic>
                      </bold>
                    </td></tr><tr><td rowspan="1" colspan="1">7b</td><td rowspan="1" colspan="1">Inflorescences glabrous</td><td rowspan="1" colspan="1">
                      <bold>11</bold>
                    </td></tr><tr><td rowspan="1" colspan="1">11a</td><td rowspan="1" colspan="1">Sepals reflexed</td><td rowspan="1" colspan="1">
                      <bold>
                        <italic>
                          <tp:taxon-name><tp:taxon-name-part taxon-name-part-type="genus" reg="Prunus">Prunus</tp:taxon-name-part><tp:taxon-name-part taxon-name-part-type="species" reg="cyclamina">cyclamina</tp:taxon-name-part></tp:taxon-name>
                        </italic>
                      </bold>
                    </td></tr><tr><td rowspan="1" colspan="1">11b</td><td rowspan="1" colspan="1">Sepals straight or spreading</td><td rowspan="1" colspan="1">
                      <bold>12</bold>
                    </td></tr><tr><td rowspan="1" colspan="1">12a</td><td rowspan="1" colspan="1">Leaf blade margin serrulate or biserrate with acuminate to aristate teeth</td><td rowspan="1" colspan="1">
                      <bold>
                        <italic>
                          <tp:taxon-name><tp:taxon-name-part taxon-name-part-type="genus" reg="Prunus">Prunus</tp:taxon-name-part><tp:taxon-name-part taxon-name-part-type="species" reg="serrulata">serrulata</tp:taxon-name-part></tp:taxon-name>
                        </italic>
                      </bold>
                    </td></tr><tr><td rowspan="1" colspan="1">12b</td><td rowspan="1" colspan="1">Leaf blade sharply serrate</td><td rowspan="1" colspan="1">
                      <bold>
                        <italic>
                          <tp:taxon-name><tp:taxon-name-part taxon-name-part-type="genus" reg="Prunus">Prunus</tp:taxon-name-part><tp:taxon-name-part taxon-name-part-type="species" reg="conradinae">conradinae</tp:taxon-name-part></tp:taxon-name>
                        </italic>
                      </bold>
                    </td></tr></tbody></table></table-wrap></sec></tp:treatment-sec><tp:treatment-sec><!--Section generated to contain objects referenced in tp:taxon-treatment.--><supplementary-material xmlns:xlink="http://www.w3.org/1999/xlink" id="S1" position="float" orientation="portrait" xlink:type="simple"><object-id content-type="arpha" xlink:type="simple">25DCB2C3-9C09-5701-886A-8DF304F8228D</object-id><label>Supplementary material 1</label><caption><p>Comparison between <italic><tp:taxon-name><tp:taxon-name-part taxon-name-part-type="genus" reg="Prunus">P.</tp:taxon-name-part><tp:taxon-name-part taxon-name-part-type="species" reg="zhuxiensis">zhuxiensis</tp:taxon-name-part></tp:taxon-name></italic> and <italic><tp:taxon-name><tp:taxon-name-part taxon-name-part-type="genus" reg="Prunus">P.</tp:taxon-name-part><tp:taxon-name-part taxon-name-part-type="species" reg="serrulata">serrulata</tp:taxon-name-part></tp:taxon-name></italic></p></caption><statement content-type="dataType"><label>Data type</label><p>jpg</p></statement><media xlink:href="phytokeys-255-203_article-142428__-s001.jpg" mimetype="image" mime-subtype="jpeg" position="float" orientation="portrait" xlink:type="simple" id="oo_1314707.jpg"><uri content-type="original_file" xlink:type="simple">https://binary.pensoft.net/file/1314707</uri></media><permissions><license xlink:type="simple"><license-p>This dataset is made available under the Open Database License (http://opendatacommons.org/licenses/odbl/1.0/). The Open Database License (ODbL) is a license agreement intended to allow users to freely share, modify, and use this Dataset while maintaining this same freedom for others, provided that the original source and author(s) are credited.</license-p></license></permissions><attrib specific-use="authors">Qi-liang Gan, Wen-bin Xu, Xin-wei Li</attrib></supplementary-material><supplementary-material xmlns:xlink="http://www.w3.org/1999/xlink" id="S2" position="float" orientation="portrait" xlink:type="simple"><object-id content-type="arpha" xlink:type="simple">4858D01B-3ED5-5958-9493-9F481221D66F</object-id><label>Supplementary material 2</label><caption><p><abbrev xlink:title="Maximum Likelihood" id="ABBRID0EL4BG" xlink:type="simple">ML</abbrev> consensus tree of <tp:taxon-name><tp:taxon-name-part taxon-name-part-type="genus" reg="Prunus">Prunus</tp:taxon-name-part><tp:taxon-name-part taxon-name-part-type="infraspecific-rank">subg.</tp:taxon-name-part><tp:taxon-name-part taxon-name-part-type="subgenus" reg="Cerasus">Cerasus</tp:taxon-name-part></tp:taxon-name></p></caption><statement content-type="dataType"><label>Data type</label><p>jpg</p></statement><media xlink:href="phytokeys-255-203_article-142428__-s002.jpg" mimetype="image" mime-subtype="jpeg" position="float" orientation="portrait" xlink:type="simple" id="oo_1314708.jpg"><uri content-type="original_file" xlink:type="simple">https://binary.pensoft.net/file/1314708</uri></media><permissions><license xlink:type="simple"><license-p>This dataset is made available under the Open Database License (http://opendatacommons.org/licenses/odbl/1.0/). The Open Database License (ODbL) is a license agreement intended to allow users to freely share, modify, and use this Dataset while maintaining this same freedom for others, provided that the original source and author(s) are credited.</license-p></license></permissions><attrib specific-use="authors">Qi-liang Gan, Wen-bin Xu, Xin-wei Li</attrib></supplementary-material></tp:treatment-sec><ref-list><ref id="B6"><mixed-citation xmlns:xlink="http://www.w3.org/1999/xlink" xlink:type="simple"><person-group><name name-style="western"><surname>Li</surname><given-names>CL</given-names></name><name name-style="western"><surname>Bartholomew</surname><given-names>B</given-names></name></person-group> (<year>2003</year>) <article-title><italic><tp:taxon-name><tp:taxon-name-part taxon-name-part-type="genus"/><tp:taxon-name-part taxon-name-part-type="subgenus">Cerasus</tp:taxon-name-part></tp:taxon-name></italic> Miller.</article-title> In: <person-group><name name-style="western"><surname>Wu</surname><given-names>ZY</given-names></name><name name-style="western"><surname>Raven</surname><given-names>PH</given-names></name><name name-style="western"><surname>Hong</surname><given-names>DY</given-names></name></person-group> (<role>Eds</role>) <issue-title>Flora of China vol.</issue-title><source>9. Science Press, Beijing &amp; Missouri Botanical Garden Press, St. Louis</source>, <fpage>404</fpage>–<lpage>420</lpage>.</mixed-citation></ref><ref id="B25"><mixed-citation xmlns:xlink="http://www.w3.org/1999/xlink" xlink:type="simple"><person-group><name name-style="western"><surname>Yi</surname><given-names>XG</given-names></name><name name-style="western"><surname>Li</surname><given-names>M</given-names></name><name name-style="western"><surname>Wang</surname><given-names>XR</given-names></name></person-group> (<year>2024b</year>) <article-title>A review on the taxonomy study of <tp:taxon-name><tp:taxon-name-part taxon-name-part-type="genus">Prunus</tp:taxon-name-part><tp:taxon-name-part taxon-name-part-type="infraspecific-rank">Subgen.</tp:taxon-name-part><tp:taxon-name-part taxon-name-part-type="subgenus">Cerasus</tp:taxon-name-part></tp:taxon-name> (Mill.) A. Gray.</article-title><source>Journal of Nanjing Forestry University</source><volume>48</volume>: <fpage>46</fpage>–<lpage>57</lpage>.</mixed-citation></ref><ref id="B15"><mixed-citation xmlns:xlink="http://www.w3.org/1999/xlink" xlink:type="simple"><person-group><name name-style="western"><surname>Shen</surname><given-names>X</given-names></name><name name-style="western"><surname>Zong</surname><given-names>W</given-names></name><name name-style="western"><surname>Li</surname><given-names>Y</given-names></name><name name-style="western"><surname>Liu</surname><given-names>X</given-names></name><name name-style="western"><surname>Zhuge</surname><given-names>F</given-names></name><name name-style="western"><surname>Zhou</surname><given-names>Q</given-names></name><name name-style="western"><surname>Zhou</surname><given-names>S</given-names></name><name name-style="western"><surname>Jiang</surname><given-names>D</given-names></name></person-group> (<year>2023</year>) Evolution of Cherries (<tp:taxon-name><tp:taxon-name-part taxon-name-part-type="genus">Prunus</tp:taxon-name-part><tp:taxon-name-part taxon-name-part-type="infraspecific-rank">Subgenus</tp:taxon-name-part><tp:taxon-name-part taxon-name-part-type="subgenus">Cerasus</tp:taxon-name-part></tp:taxon-name>) Based on Chloroplast Genomes. International Journal of Molecular Sciences 24: 15612. <ext-link xlink:href="10.3390/ijms242115612" ext-link-type="doi" xlink:type="simple">https://doi.org/10.3390/ijms242115612</ext-link></mixed-citation></ref></ref-list></tp:taxon-treatment>
